# Supplementary material for: Ammonia-Oxidizing Archaea Show More Distinct Biogeographic Distribution Patterns than Ammonia-Oxidizing Bacteria across the Black Soil Zone of Northeast China
Source: Front Microbiol. 2018 Feb 9;9:171. doi: 10.3389/fmicb.2018.00171 (PMC5819564; doi:10.3389/fmicb.2018.00171)
Supplement: Table S2 — Relative abundances (%) of AOA subgroups across all soil samples. [file Table2.XLSX]

## Sheet: Sheet1
TABLE S2 Relative abundances (%) of AOA subgroups across all soil samples.
		Sampling lacations
Taxona		CT1	CT2	LS	GZL	CC	DH1	DH2	YS	FY	SC	HEB	HL1	BY	SH	SL	HL	BQ	KD	BA	WC1	WC2	NH1	NH2	NJ1	NJ2	NJ3
N'pumilus cluster	N'pumilus clusterb	0.103324	0.0957671	0.0263273	0.0705152	0	0	0.0428755	0.0484056	0.014476	0.023084	0.238961	0.0262284	0.101854	0.042343	0.00805283	0	0.0885152	0.0527473	0.0502092	0.0439883	0	0	0.142325	0.00808538	0.00720254	0.207
	N'pumilus Subcluster 1.1	0.0086103	0	0.00877578	0.0658142	0	0	0.0357296	0	0	0	0	0	0	0	0.0161057	0	0	0	0	0	0	0	0	0	0	0
	N'pumilus Subcluster 5.1	17.8147	0.344762	29.9956	0.789771	0	0	0.0142918	0.0786592	0.0241266	0.146199	0.0311688	0.15737	0	0.0564573	0.0161057	0.0190204	0	0	0.125523	0	0.0296912	0	0.218962	0.0242561	0.0216076	0.0188182
N'sphaera sister cluster	Subcluster 1.1	5.87222	0.124497	2.05353	0.155134	3.60659	0	0.0142918	1.01652	0.130284	0.677131	1.07013	0.0874279	0.896313	0.0282287	0.00805283	0.0285307	0.0331932	0.298901	0.627615	0.0293255	0.0148456	0.0206782	0.0109481	0.0323415	0.0144051	0.0188182
	Subcluster 2	0.766317	0.440529	0.368583	1.65946	1.35867	9.75859	10.7546	1.47637	0.149585	0.284703	0.425974	5.34184	0.937054	1.73606	1.96489	1.58821	6.00797	0.694505	0.410042	1.74487	5.61906	1.11663	1.78454	5.02911	1.53414	1.31728
N'sphaera cluster	N'sphaera clusterb	30.1447	40.6531	29.6972	13.7599	15.4645	7.58827	20.6231	60.1622	60.2876	52.6162	28.6338	38.5907	55.7547	52.6182	48.9853	57.1564	41.237	64.7385	61.3305	57.8006	23.56	42.1733	42.6648	32.9237	56.9504	50.668
	Subcluster 1.1	12.7346	14.3076	10.3115	3.16378	19.2123	1.27389	7.20309	4.88897	18.8043	28.3857	45.0597	3.5146	21.0634	3.47212	2.79433	4.04184	7.97743	6.41758	2.74477	2.47801	2.02643	1.28205	11.5721	1.88389	1.23884	10.6511
	Subcluster 2.1	0.180816	0.105344	0.0965336	0.00470102	0.0190825	0	0.0285837	0.0302535	0.173712	0.277008	0.425974	0.0437139	0.081483	0.127029	0.169109	0.114123	0.0110644	0.21978	0.209205	0.0733138	0.0964964	0	0.0109481	0.0485123	0.0144051	0
	Subcluster 3.1	0.309971	4.16587	0.122861	20.4212	18.4948	13.1556	5.8668	6.81914	0	0	0.0519481	14.9414	0.244449	2.89344	1.11129	1.75939	0.697057	0.615385	0.0083682	0.131965	0	3.86683	3.79899	0.0161708	0.0216076	0.432819
	Subcluster 3.2	0	0	0	0.169237	1.38921	1.84006	0.0142918	0.0121014	0	0	0	0.0699423	0	0.0564573	0	0	0	0.0263736	0.041841	0	0.861045	0.0516956	0	0.428525	0.0144051	0.084682
	Subcluster 3.3	0.0602721	1.20667	0.0526547	3.67619	1.87772	8.98797	1.7579	1.92412	0	0	0.0311688	7.46634	0.122224	0.973888	20.4783	20.8654	0.0995796	8.68571	1.17992	14.7801	47.0012	30.2626	0.602146	33.1501	21.7733	0.084682
	Subcluster 4.1	3.28913	0.124497	3.64195	0.0752162	0	0.00786349	0.0357296	0.0423549	5.27408	1.83133	0.0831169	0.201084	1.73151	0.141143	0.306007	0.209225	0.520027	1.63516	16.2343	0.615836	0.0074228	0.0310174	0	0.0727684	0.0216076	0.0188182
	Subcluster 5.1	0	0	0	0.0611132	0.0038165	0.141543	0.550236	0	0	0	0	0	0	0.042343	0.0161057	0	0	0	0.0167364	0.0146628	0.942696	0	0	0.299159	0.0288101	0
	Subcluster 6.1	1.21405	0.545872	0.807372	0.0282061	0	0	0	0.0060507	0.482532	0.300092	0.945455	0.0349711	0.142595	0.127029	0.0322113	0	0	0.210989	0.142259	0.0293255	0.0445368	0.0206782	0.0875848	0	0.00720254	0.084682
	Subcluster 7	0	0.00957671	0	0.0282061	0.0038165	0.00786349	0	0.0060507	0	0	0	0.00874279	0	0.0141143	0.0402641	0	0	0.0175824	0.0083682	0.0293255	0.118765	0.0103391	0	0.0646831	0.0360127	0
	Subcluster 7.1	0	0	0	0	0.022899	0.015727	0.535944	0	0	0	0	0	0	0	0	0	0.0110644	0.0263736	0.728033	0.0293255	0.861045	0.0310174	0.17517	0.638745	0.0360127	0.0376364
	Subcluster 7.2	0	0	0	0.202144	0.106862	0.0471809	0	0	0	0	0	0	0	0.0141143	0.00805283	0.0380409	0	0	0.0083682	0.0146628	5.15143	0.465261	0	2.49838	0.244886	0.0188182
	Subcluster 8.1	4.04684	1.76211	1.34269	0.103422	0.061064	0.133679	0.514506	0.242028	3.92781	3.49338	4.06234	0.253541	0.529639	0.691602	0.249638	0.0570613	0.398318	0.149451	1.61506	0.0293255	0	0.103391	0.558353	0.0161708	0.00720254	0.0282273
	Subcluster 8.2	2.49699	2.01111	1.40412	13.3556	0.881612	2.95667	1.21481	5.03419	1.28354	1.26962	1.22597	4.81728	2.34264	5.64573	3.31776	4.57442	6.43948	2.43516	3.841	5.67449	3.59264	7.24773	8.99934	5.56274	3.77413	4.53519
	Subcluster 9	14.0262	16.2996	1.69373	25.8227	1.62965	1.77715	6.55281	12.1014	6.89056	10.6648	17.6623	11.6716	15.1355	14.6507	3.10034	3.56633	34.2664	9.41538	4.87029	10.1026	1.29899	9.56369	28.7497	9.96119	4.50158	31.6805
	Subcluster 11	0.0172206	0.114921	0.0351031	0.968409	0.522861	1.50979	11.4335	0.0484056	0	0	0	1.06662	0.835201	1.96189	8.04477	5.57299	0.508962	4.17582	5.79916	6.02639	8.54365	3.16377	0.262755	7.33344	9.68741	0.112909
N'talea cluster	Subcluster 1.1	6.87963	17.6882	18.3151	15.4193	35.3026	50.7981	32.8069	6.06281	2.55742	0.0307787	0.0415584	11.7066	0.0611122	14.7071	9.33323	0.40894	1.70392	0.184615	0.0083682	0.351906	0.230107	0.58933	0.361287	0.00808538	0.0648228	0
Other soil cluster	soil subcluster	0.0344412	0	0.0263273	0	0.0419815	0	0	0	0	0	0.0103896	0	0.0203707	0	0	0	0	0	0	0	0	0	0	0	0	0
aThe taxon leveles were performed to Pester et al., (2012).
bamoaA sequences that shared ≥85% identity to the AOA database, which did not fall into any stable subcluster.
