# Supplementary material for: Ammonia-Oxidizing Archaea Show More Distinct Biogeographic Distribution Patterns than Ammonia-Oxidizing Bacteria across the Black Soil Zone of Northeast China
Source: Front Microbiol. 2018 Feb 9;9:171. doi: 10.3389/fmicb.2018.00171 (PMC5819564; doi:10.3389/fmicb.2018.00171)
Supplement: Table S4 — Relative abundances (%) of AOB subgroups across all soil samples. [file Table4.XLSX]

## Sheet: Sheet1
TABLE S4 Relative abundances (%) of AOB subgroups across all soil samples.
	Sampling locations
Taxon	CT1	CT2	LS	GZL	CC	DH1	DH2	YS	FY	SC	HEB	HL1	BY	SH	SL	HL	BQ	KD	BA	WC1	WC2	NH1	NH2	NJ1	NJ2	NJ3
Cluster.3a.1	14.9263	13.1461	8.66982	2.88939	0.026079	0.121032	0.022636	1.81643	15.5542	12.3208	21.8336	0.424435	10.5902	0.820026	0.420282	1.32371	0.656151	13.9331	17.6515	5.05186	0.946008	1.69365	17.7312	0.234522	1.18257	6.06856
Cluster.3b	7.30203	1.28188	14.6523	2.68623	0.26731	0	0.022636	0.135266	1.26433	2.73038	2.32722	1.24299	9.99169	0.661775	6.52115	3.4657	0.769716	0.656045	4.61046	0.707749	0.853715	0.372232	0.259933	4.79987	0.404989	0.89192
Cluster.10	0.53407	3.66835	0.634706	2.84424	7.30865	14.291	24.543	6.18357	0.646869	0.136519	0.437236	8.60997	0.166251	9.75399	1.6269	12.491	1.52681	1.18713	0.451637	0.805369	0.853715	3.29425	2.48793	5.56598	1.06917	2.13361
Cluster.2	41.5378	40.5291	51.5868	47.3815	40.9701	24.4763	24.5487	39.9034	41.282	45.4039	54.866	36.1225	48.3624	41.9652	31.25	45.728	33.6909	62.3868	62.1754	61.0372	77.7342	63.8005	56.3498	47.4984	72.7199	59.7587
Cluster.3a.2	30.3775	32.2378	20.2296	28.5214	35.4935	51.6525	46.432	30.8792	26.1541	33.8794	16.0931	42.3677	24.3225	35.1172	50.7185	20.4573	55.6088	8.73165	8.90102	20.4881	7.7988	9.08245	16.6543	32.536	6.85242	24.8863
Cluster.9	3.76611	4.32292	3.67319	14.9661	13.1829	7.65292	0.282949	19.7874	11.232	4.49374	0.761636	7.65499	4.20615	7.71112	7.99892	6.25752	6.61199	12.2149	3.85773	11.4216	10.6599	21.4219	5.60713	7.84866	15.8432	5.42148
Nitrosomonas cluster	1.53775	4.80022	0.540176	0.688488	2.75134	1.80616	4.13106	1.29469	3.86651	1.03527	3.68124	3.57738	2.36076	3.97065	1.46421	10.2768	1.13565	0.890347	2.35228	0.4759	1.15367	0.316397	0.909766	1.51657	1.92775	0.821966
Other soil cluster	0.0184162	0.013637	0.0135044	0.0225734	0	0	0.016977	0	0	0	0	0	0	0	0	0	0	0	0	0.0122026	0	0.0186116	0	0	0	0.0174886
